# Supplementary material for: Baseline metabolic signatures predict clinical outcomes in immunotherapy-treated melanoma patients: a pilot study
Source: Front Immunol. 2025 Aug 1;16:1536710. doi: 10.3389/fimmu.2025.1536710 (PMC12354368; doi:10.3389/fimmu.2025.1536710)
Supplement: Supplementary file 2 [file Table2.xlsx]

## Sheet: Sheet1
Metabolites
Acetic acid
Acetoacetic acid
Acetone
Alanine
Citric acid
Creatine
Creatinine
Dimethylsulfone
Formic acid
Glucose
Glutamine
Glycine
Histidine
Isoleucine
Lactic acid
Leucine
N-N-Dimethylglycine
Phenylalanine
Pyruvic acid
Succinic acid
Trimethylamine-N-oxide
Tyrosine
Valine
3-Hydroxybutyric acid
Lipoproteins
Parameters
TG
Cholesterol
LDL- Cholesterol
HDL- Cholesterol
ApoA1
ApoA2
ApoB100
Calculated parameters
LDL-Chol/HDL-Chol
ApoB100/ApoA1
Total concentration of ApoB carrying particles
Total particle number
Lipoprotein main Fractions
VLDL Particle Number
IDL Particle Number
LDL Particle Number
LDL subfractions
LDL1 Particle Number
LDL2 Particle Number
LDL3 Particle Number
LDL4 Particle Number
LDL5 Particle Number
LDL6 Particle Number
Lipoprotein main fraction composition
Triglycerides
Triglycerides-VLDL
Triglycerides-IDL
Triglycerides-LDL
Triglycerides-HDL
Cholesterol
Cholesterol-VLDL
Cholesterol-IDL
Cholesterol-LDL
Cholesterol-HDL
Free cholesterol
Free Cholesterol-VLDL
Free Cholesterol-IDL
Free Cholesterol-LDL
Free Cholesterol-HDL
Phospholipids
Phospholipids-VLDL
Phospholipids-IDL
Phospholipids-LDL
Phospholipids-HDL
ApoA1
ApoA1-HDL
ApoA2
ApoA2-HDL
ApoB
ApoB-VLDL
ApoB-IDL
ApoB-LDL
Lipoprotein subfraction composition
VLDL subfractions
Triglycerides
Triglycerides-VLDL1
Triglycerides-VLDL2
Triglycerides-VLDL3
Triglycerides-VLDL4
Triglycerides-VLDL5
Cholesterol
Cholesterol-VLDL1
Cholesterol-VLDL2
Cholesterol-VLDL3
Cholesterol-VLDL4
Cholesterol-VLDL5
Free cholesterol
Free Cholesterol-VLDL1
Free Cholesterol-VLDL2
Free Cholesterol-VLDL3
Free Cholesterol-VLDL4
Free Cholesterol-VLDL5
Phospholipids
Phospholipids-VLDL1
Phospholipids-VLDL2
Phospholipids-VLDL3
Phospholipids-VLDL4
Phospholipids-VLDL5
LDL subfractions
Triglycerides
Triglycerides-LDL1
Triglycerides-LDL2
Triglycerides-LDL3
Triglycerides-LDL4
Triglycerides-LDL5
Triglycerides-LDL6
Cholesterol
Cholesterol-LDL1
Cholesterol-LDL2
Cholesterol-LDL3
Cholesterol-LDL4
Cholesterol-LDL5
Cholesterol-LDL6
Free cholesterol
FreeCholesterol-LDL1
FreeCholesterol-LDL2
FreeCholesterol-LDL3
FreeCholesterol-LDL4
FreeCholesterol-LDL5
FreeCholesterol-LDL6
Phospholipids
Phospholipids-LDL1
Phospholipids-LDL2
Phospholipids-LDL3
Phospholipids-LDL4
Phospholipids-LDL5
Phospholipids-LDL6
Apo-B
ApoB-LDL1
ApoB-LDL2
ApoB-LDL3
ApoB-LDL4
ApoB-LDL5
ApoB-LDL6
HDL subfractions
Triglycerides
Triglycerides-HDL1
Triglycerides-HDL2
Triglycerides-HDL3
Triglycerides-HDL4
Cholesterol
Cholesterol-HDL1
Cholesterol-HDL2
Cholesterol-HDL3
Cholesterol-HDL4
Free cholesterol
FreeCholesterol-HDL1
FreeCholesterol-HDL2
FreeCholesterol-HDL3
FreeCholesterol-HDL4
Phospholipids
Phospholipids-HDL1
Phospholipids-HDL2
Phospholipids-HDL3
Phospholipids-HDL4
Apo-A1
ApoA1-HDL1
ApoA1-HDL2
ApoA1-HDL3
ApoA1-HDL4
Apo-A2
ApoA2-HDL1
ApoA2-HDL2
ApoA2-HDL3
ApoA2-HDL4
